# Supplementary material for: Parent-Reported Psychological Adjustment and Health-Related Quality of Life in Children with Growth Hormone Deficiency Before and After Six-Month Recombinant Growth Hormone Treatment, in Age-Matched Children with Familial Short Stature and in Normal-Statured Children
Source: J Clin Med. 2026 Feb 10;15(4):1394. doi: 10.3390/jcm15041394 (PMC12941226; doi:10.3390/jcm15041394)
Supplement: Supplementary file 1 [file jcm-15-01394-s001.zip]

Archive with 1 entries (1 files):
- jcm-4122603-supplementary.pdf
